# Supplementary material for: Psychiatric Symptoms and Cognitive Disorders in Behçet’s Disease: A Single-Center, Cross-Sectional Study
Source: J Clin Med. 2023 Apr 27;12(9):3149. doi: 10.3390/jcm12093149 (PMC10179639; doi:10.3390/jcm12093149)
Supplement: Supplementary file 1 [file jcm-12-03149-s001.zip]

Archive with 1 entries (1 files):
- jcm-2289309-supplementary.pdf
